# Supplementary material for: A High-Throughput Screening Approach To Repurpose FDA-Approved Drugs for Bactericidal Applications against Staphylococcus aureus Small-Colony Variants
Source: mSphere. 2018 Oct 31;3(5):e00422-18. doi: 10.1128/mSphere.00422-18 (PMC6211227; doi:10.1128/mSphere.00422-18)
Supplement: TABLE S1 [file sph006182683st1.xlsx]

## Sheet: Sheet1
Supplemental Table 1 | Drug List of Selleck Library
Abacavir sulfate
Abiraterone (CB-7598)
Abitrexate (Methotrexate)
Acadesine
Acarbose
Acebutolol HCl
Acemetacin (Emflex)
Acetylcholine chloride
Acetylcysteine
Acipimox
Acitretin
Aclidinium Bromide
Acyclovir (Aciclovir)
Adapalene
Adefovir Dipivoxil (Preveon, Hepsera)
Adenine
Adenosine (Adenocard)
Adiphenine HCl
Adrucil (Fluorouracil)
Agomelatine
Albendazole (Albenza)
Alendronate (Fosamax)
Alfacalcidol
Alfuzosin hydrochloride (Uroxatral)
Alibendol
Aliskiren hemifumarate
Allopurinol (Zyloprim)
Allylthiourea
Almotriptan malate (Axert)
Alprostadil (Caverject)
Altrenogest
Altretamine (Hexalen)
Alverine Citrate
Amantadine hydrochloride (Symmetrel)
Ambrisentan
Amfebutamone (Bupropion)
AMG-073 HCl (Cinacalcet hydrochloride)
Amidopyrine
Amikacin hydrate
Amiloride hydrochloride (Midamor)
Aminocaproic acid (Amicar)
Aminoglutethimide (Cytadren)
Aminophylline (Truphylline)
Aminosalicylate sodium
Amiodarone HCl
Amisulpride
Amitriptyline HCl
Amlodipine (Norvasc)
Ammonium Glycyrrhizinate (AMGZ)
Amorolfine Hydrochloride
Amoxicillin (Amoxycillin)
Amoxicillin sodium (Amox)
Amphotericin B (Abelcet)
Ampicillin sodium
Ampiroxicam
Amprenavir (Agenerase)
Anagrelide HCl
Anastrozole
Aniracetam
Antipyrine
Apatinib (YN968D1)
Apixaban
Aprepitant (MK-0869)
Arbidol HCl
Arecoline
Argatroban
Aripiprazole (Abilify)
Artemether (SM-224)
Artemisinin
Articaine HCl
Asenapine
Aspartame
Aspirin (Acetylsalicylic acid)
Atazanavir sulfate
Atorvastatin calcium (Lipitor)
Atovaquone (Atavaquone)
ATP (Adenosine-Triphosphate)
Atracurium besylate
Atropine
Avanafil
Avobenzone (Parsol 1789)
Axitinib
Azacitidine (Vidaza)
Azacyclonol
Azasetron HCl (Y-25130)
Azatadine dimaleate
Azathioprine (Azasan, Imuran)
Azelastine hydrochloride (Astelin)
Azelnidipine
Azilsartan (TAK-536)
Azithromycin (Zithromax)
Azlocillin sodium salt
Aztreonam (Azactam, Cayston)
Bacitracin zinc
Balofloxacin
Benazepril hydrochloride
Bendamustine HCL
Benserazide
Benztropine mesylate
Bepotastine Besilate
Besifloxacin HCl (Besivance)
Beta Carotene
Betahistine 2HCl
Betamethasone (Celestone)
Betapar (Meprednisone)
Betaxolol (Betoptic)
Bethanechol chloride
Bexarotene
Bextra (valdecoxib)
Biapenem
BIBR 953 (Dabigatran etexilate, Pradaxa)
BIBR-1048 (Dabigatran)
Bicalutamide (Casodex)
Bifonazole
Bimatoprost
Bindarit
Biotin (Vitamin B7)
Biperiden HCl
Bisacodyl
Bismuth Subsalicylate
Bisoprolol
Bleomycin sulfate
Blonanserin (Lonasen)
Bortezomib (Velcade)
Bosutinib (SKI-606)
Bromhexine HCl
Brompheniramine
Budesonide
Bufexamac
Buflomedil HCl
Bumetanide
Bupivacaine hydrochloride (Marcain)
Busulfan (Myleran, Busulfex)
Butenafine HCl
Butoconazole nitrate
Cabazitaxel (Jevtana)
Calcifediol
Calcitriol (Rocaltrol)
Calcium levofolinate (Calcium Folinate)
Camptothecin
Candesartan (Atacand)
Capecitabine (Xeloda)
Captopril (Capoten)
Carbamazepine (Carbatrol)
Carbazochrome sodium sulfonate
Carbenicillin disodium
Carbidopa
Carbimazole
Carboplatin
Carmofur
Carvedilol
Catharanthine
Cefaclor (Ceclor)
Cefdinir (Omnicef)
Cefditoren pivoxil
Cefoperazone (Cefobid)
Cefoselis sulfate
Cefprozil hydrate (Cefzil)
Celecoxib
Cephalexin (Cefalexin)
Cephalomannine
Cetirizine Dihydrochloride
Chenodeoxycholic acid
Chloramphenicol (Chloromycetin)
Chlormezanone (Trancopal)
Chlorothiazide
Chloroxine
Chlorpheniramine Maleate
Chlorpromazine (Sonazine)
Chlorprothixene
Ciclopirox (Penlac)
Cidofovir (Vistide)
Cilazapril monohydrate (Inhibace)
Cilnidipine
Cilostazol
Cimetidine (Tagamet)
Cinepazide maleate
Ciprofloxacin (Cipro)
Cisatracurium besylate (Nimbex)
Cisplatin
Cladribine
Clafen (Cyclophosphamide)
Clarithromycin (Biaxin, Klacid)
Clemastine Fumarate
Cleviprex (Clevidipine)
Clinafloxacin (PD127391)
Clindamycin hydrochloride (Dalacin)
Clobetasol propionate
Clofarabine
Clofibrate (Atromid-S)
Clomifene citrate (Serophene)
Clomipramine hydrochloride (Anafranil)
Clonidine hydrochloride (Catapres)
Clopidogrel (Plavix)
Clorsulon
Clotrimazole (Canesten)
Cloxacillin sodium (Cloxacap)
Clozapine (Clozaril)
Conivaptan HCl (Vaprisol)
Cortisone acetate (Cortone)
Creatinine
Crizotinib (PF-02341066)
Crystal violet
Curcumin
Cyclamic acid
Cyclosporine (Neoral)
Cyproheptadine HCl (Periactin)
Cytarabine
Cytidine
Dacarbazine (DTIC-Dome)
Daidzein
Danofloxacin Mesylate
Dapoxetine hydrochloride (Priligy)
DAPT (GSI-IX)
Daptomycin
Darifenacin HBr
Darunavir Ethanolate (Prezista)
Dasatinib (BMS-354825)
Daunorubicin HCl (Daunomycin HCl)
D-Cycloserine
Decamethonium bromide
Decitabine
Deferasirox (Exjade)
Deferiprone
Deflazacort (Calcort)
Dequalinium chloride
Desloratadine
Desonide
Detomidine HCl
Dexamethasone
Dexmedetomidine HCl (Precedex)
Dexrazoxane Hydrochloride
Dextrose (D-glucose)
Dibucaine HCL
Dichlorphenamide (Diclofenamide)
Diclazuril
Diclofenac
Diclofenac Diethylamine
Didanosine (Videx)
Dienogest
Diethylstilbestrol (Stilbestrol)
Diltiazem HCl (Tiazac)
Dimethyl Fumarate
Diphemanil methylsulfate
Diphenhydramine HCl (Benadryl)
Dipyridamole (Persantine)
Disodium Cromoglycate
Disulfiram (Antabuse)
Divalproex sodium
DL-Adrenaline
D-Mannitol (Osmitrol)
Docetaxel (Taxotere)
Docosanol (Abreva)
Dofetilide (Tikosyn)
Domperidone (Motilium)
Donepezil HCl (Aricept)
Dopamine hydrochloride (Inotropin)
Doripenem Hydrate
Dorzolamide HCL
Doxapram HCl
Doxazosin mesylate
Doxercalciferol (Hectorol)
Doxifluridine
Doxorubicin (Adriamycin)
Doxycycline HCl
Dronedarone HCl (Multaq)
Drospirenone
Droxidopa (L-DOPS)
Duloxetine HCl (Cymbalta)
Dutasteride
Dyclonine HCl
Dyphylline (Dilor)
Econazole nitrate (Spectazole)
Edaravone (MCI-186)
Ellagic acid
Eltrombopag (SB-497115-GR)
Elvitegravir (GS-9137)
Emtricitabine (Emtriva)
Enalapril maleate (Vasotec)
Enalaprilat dihydrate
Enoxacin (Penetrex)
Enrofloxacin
Entacapone
Entecavir hydrate
Epalrestat
Epinephrine bitartrate (Adrenalinium)
Epirubicin Hydrochloride
Eplerenone
Erdosteine
Erlotinib HCl
Erythromycin (E-Mycin)
Escitalopram oxalate
Esomeprazole sodium (Nexium)
Estradiol
Estriol
Estrone
Ethambutol HCl
Ethinyl Estradiol
Ethionamide
Ethisterone
Etidronate (Didronel)
Etodolac (Lodine)
Etomidate
Etoposide (VP-16)
Etravirine (TMC125)
Everolimus (RAD001)
Evista (Raloxifene Hydrochloride)
Exemestane
Ezetimibe (Zetia)
Famciclovir (Famvir)
Famotidine (Pepcid)
Febuxostat (Uloric)
Felbamate
Felodipine (Plendil)
Fenbendazole (Panacur)
Fenofibrate (Tricor, Trilipix)
Fenoprofen calcium
Fenticonazole nitrate
Fesoterodine fumarate (Toviaz)
Fexofenadine HCl
Finasteride
FK-506 (Tacrolimus)
Flavoxate HCl
Fleroxacin (Quinodis)
Floxuridine
Flubendazole (Flutelmium)
Fluconazole
Flucytosine (Ancobon)
Fludarabine (Fludara)
Flumazenil
Flumequine
Flunarizine 2HCl
Flunixin meglumin
Fluocinolone acetonide (Flucort-N)
Fluocinonide (Vanos)
Fluoxetine HCl
Flurbiprofen (Ansaid)
Flutamide (Eulexin)
Fluticasone propionate (Flonase, Veramyst)
Fluvastatin sodium (Lescol)
Fluvoxamine maleate
Formoterol hemifumarate
Fosaprepitant dimeglumine
Fosinopril sodium (Monopril)
Ftorafur
Fudosteine
Fulvestrant (Faslodex)
Furosemide (Lasix)
Gabapentin (Neurontin)
Gabexate mesylate
Gadodiamide (Omniscan)
Gallamine triethiodide (Flaxedil)
Ganciclovir
Gatifloxacin
Gefitinib (Iressa)
Gemcitabine (Gemzar)
Gemfibrozil (Lopid)
Genipin
Geniposide
Geniposidic acid
Genistein
Gestodene
Gimeracil
Ginkgolide A
Glimepiride
Glipizide (Glucotrol)
Gliquidone
Glyburide (Diabeta)
Granisetron HCl
Guaifenesin (Guaiphenesin)
Guanabenz acetate
Guanidine HCl
Haloperidol (Haldol)
Hexamethonium bromide
Homatropine Bromide
Hydralazine hydrochloride
Hydrochlorothiazide
Hydrocortisone (Cortisol)
Hydroxyurea (Cytodrox)
Hydroxyzine 2HCl
Hygromycin B
Hyoscyamine (Daturine)
Ibandronate sodium
Ibuprofen (Advil)
Ibutilide fumarate
Idarubicin HCl
Idebenone
Idoxuridine
Ifosfamide
Iloperidone (Fanapt)
Imatinib Mesylate
Imiquimod
Indacaterol Maleate
Indapamide (Lozol)
Indomethacin (Indocid, Indocin)
Ipratropium bromide
Irbesartan (Avapro)
Irinotecan
Irsogladine
Isoniazid (Tubizid)
Isoprenaline hydrochloride
Isotretinoin
Isradipine (Dynacirc)
Itraconazole (Sporanox)
Ivabradine HCl (Procoralan)
Ivacaftor (VX-770)
Ivermectin
Ketoconazole
Ketoprofen (Actron)
Ketorolac (Toradol)
Ketotifen fumarate (Zaditor)
Lacidipine (Lacipil, Motens)
L-Adrenaline (Epinephrine)
Lafutidine
Lamivudine (Epivir)
Lamotrigine
Lansoprazole
Lapatinib
L-Arginine HCl
L-carnitine (Levocarnitine)
Leflunomide
Lenalidomide
Letrozole
Leucovorin Calcium
Levamisole Hydrochloride (Ergamisol)
Levetiracetam
Levodopa (Sinemet)
Levofloxacin (Levaquin)
Levonorgestrel (Levonelle)
Levosimendan
L-Glutamine
Lidocaine (Alphacaine)
Linagliptin (BI-1356)
Lincomycin hydrochloride (Lincocin)
Linezolid (Zyvox)
Liranaftate
Lisinopril (Zestril)
Lithocholic acid
Lomefloxacin hydrochloride (Maxaquin)
Lomustine (CeeNU)
Lonidamine
Loperamide hydrochloride
Lopinavir (ABT-378)
Loratadine
Lornoxicam (Xefo)
Loteprednol etabonate
Lovastatin (Mevacor)
L-Thyroxine
Lurasidone HCl
Malotilate
Manidipine (Manyper)
Maprotiline hydrochloride
Maraviroc
Marbofloxacin
Masitinib (AB1010)
MDV3100 (Enzalutamide)
Mecarbinate
Meclizine 2HCl
Medetomidine HCl
Medroxyprogesterone acetate
Mefenamic acid
Megestrol Acetate
Meglumine
Melatonin
Meloxicam (Mobic)
Memantine HCl (Namenda)
Menadione
Mepivacaine HCl
Meptazinol HCl
Mequinol
Mercaptopurine
Meropenem
Mesalamine (Lialda)
Mesna (Uromitexan, Mesnex)
Mestranol
Metformin hydrochloride (Glucophage)
Methacycline hydrochloride (Physiomycine)
Methazolamide
Methazolastone
Methenamine (Mandelamine)
Methimazole (Tapazole, Northyx)
Methocarbamol (Robaxin)
Methoxsalen (Oxsoralen)
Methscopolamine (Pamine)
Methyclothiazide
Methyldopa (Aldomet)
Methylprednisolone
Methylthiouracil
Metolazone (Zaroxolyn)
Metoprolol tartrate
Metronidazole (Flagyl)
Mianserin hydrochloride
Miconazole (Monistat)
Mifepristone (Mifeprex)
Miglitol (Glyset)
Milnacipran HCl
Milrinone (Primacor)
Minoxidil
Mirabegron (YM178)
Mirtazapine (Remeron, Avanza)
Mitiglinide calcium
Mitotane (Lysodren)
Mitoxantrone Hydrochloride
Mizolastine (Mizollen)
Moclobemide
Moexipril HCl
Moguisteine
Mometasone furoate
Monobenzone (Benoquin)
Moroxydine
Mosapride citrate
Moxifloxacin hydrochloride
Moxonidine
Mycophenolate mofetil (CellCept)
Mycophenolic (Mycophenolate)
Nabumetone
NAD+
Nadifloxacin
Nafamostat mesylate
nafcillin sodium monohydrate
Naftifine HCl
Naftopidil (Flivas)
Nalidixic acid (NegGram)
Naloxone HCl
Naltrexone HCl
Naphazoline hydrochloride (Naphcon)
Naproxen (Aleve)
Naratriptan HCl
Natamycin (Pimaricin)
Nateglinide (Starlix)
Nebivolol (Bystolic)
Nefiracetam (Translon)
Nelarabine (Arranon)
Neomycin sulfate
Neostigmine bromide (Prostigmin)
Nepafenac
Netilmicin Sulfate
Nevirapine (Viramune)
Niacin (Nicotinic acid)
Niclosamide (Niclocide)
Nicorandil (Ikorel)
Nicotinamide (Niacinamide)
Nifedipine (Adalat)
Niflumic acid
Nilotinib (AMN-107)
Nilvadipine (ARC029)
Nimesulide
Nimodipine (Nimotop)
Nisoldipine (Sular)
Nitazoxanide (Alinia, Annita)
Nitrendipine
Nitrofurazone (Nitrofural)
Nizatidine
Noradrenaline bitartrate monohydrate (Levophed)
norethindrone
Norfloxacin (Norxacin)
Novobiocin sodium (Albamycin)
Nystatin (Mycostatin)
Ofloxacin (Floxin)
Olanzapine (Zyprexa)
Olmesartan medoxomil (Benicar)
Olopatadine hydrochloride (Opatanol)
olsalazine sodium
Omeprazole (Prilosec)
Ondansetron (Zofran)
Orlistat (Alli, Xenical)
Ornidazole
Orphenadrine citrate (Norflex)
Oseltamivir phosphate (Tamiflu)
OSI-420 (Desmethyl Erlotinib)
Otilonium Bromide
Ouabain
Oxacillin sodium monohydrate
Oxaliplatin (Eloxatin)
Oxcarbazepine
Oxfendazole
Oxibendazole
Oxybutynin (Ditropan)
Oxymetazoline hydrochloride
Oxytetracycline (Terramycin)
Ozagrel
Paclitaxel (Taxol)
Paeoniflorin
Paliperidone (Invega)
Palonosetron HCl
Pamidronate Disodium
Pancuronium (Pavulon)
Pantothenic acid (pantothenate)
Paroxetine HCl
Pazopanib
Pefloxacin mesylate
Pemetrexed
Pemirolast (BMY 26517) potassium
Penicillamine (Cuprimine)
Pentamidine
Peramivir Trihydrate
Pergolide mesylate
Perindopril Erbumine (Aceon)
Phenacetin
Phenindione (Rectadione)
Phenoxybenzamine HCl
Phentolamine mesilate
Phenylbutazone (Butazolidin, Butatron)
Phenylephrine HCl
Phenytoin (Lepitoin)
Pimecrolimus
Pimobendan (Vetmedin)
Pioglitazone (Actos)
Piroxicam (Feldene)
Pitavastatin calcium (Livalo)
Pizotifen malate
Plerixafor (AMD3100)
PMSF (Phenylmethylsulfonyl Fluoride)
Pomalidomide
Ponatinib (AP24534)
Posaconazole
Potassium iodide
Pralatrexate (Folotyn)
Pramipexole (Mirapex)
Pramiracetam
Pranlukast
Pranoprofen
Prasugrel (Effient)
Pravastatin sodium
Praziquantel (Biltricide)
Prazosin HCl
Prednisolone (Hydroretrocortine)
Prednisone (Adasone)
Pregnenolone
Prilocaine
Primidone (Mysoline)
Probenecid (Benemid)
Probucol
Procaine (Novocaine) HCl
Procarbazine HCl (Matulane)
Progesterone (Prometrium)
Propafenone (Rytmonorm)
Proparacaine HCl
Propranolol HCl
Propylthiouracil
Protionamide (Prothionamide)
Pyrazinamide (Pyrazinoic acid amide)
Pyridostigmine Bromide (Mestinon)
Pyrimethamine
Pyrithione zinc
Quetiapine fumarate (Seroquel)
Quinapril HCl (Accupril)
Quinine hydrochloride dihydrate
Racecadotril (Acetorphan)
Raltegravir (MK-0518)
Ramelteon (TAK-375)
Ramipril (Altace)
Ranitidine (Zantac)
Ranolazine (Ranexa)
Rapamycin (Sirolimus)
Rasagiline mesylate
Rebamipide
Regorafenib (BAY 73-4506)
Repaglinide
Reserpine
Resveratrol
Retapamulin
Ribavirin (Copegus)
Riboflavin (Vitamin B2)
Rifabutin (Mycobutin)
Rifampin (Rifadin, Rimactane)
Rifapentine (Priftin)
Rifaximin (Xifaxan)
Riluzole (Rilutek)
Rimantadine (Flumadine)
Rimonabant (SR141716)
Risedronate sodium
Risedronic acid (Actonel)
Risperidone (Risperdal)
Ritodrine hydrochloride (Yutopar)
Ritonavir
Rivastigmine tartrate (Exelon)
Rizatriptan Benzoate (Maxalt)
Rocuronium bromide
Rofecoxib (Vioxx)
Roflumilast (Daxas)
Rolipram
Ronidazole
Ropivacaine HCl
Rosiglitazone (Avandia)
Rosuvastatin calcium (Crestor)
Roxatidine acetate HCl
Roxithromycin (Roxl-150)
Rufinamide (Banzel)
Ruxolitinib (INCB018424)
S-(+)-Rolipram
Salbutamol sulfate (Albuterol)
Sarafloxacin HCl
Saxagliptin (BMS-477118,Onglyza)
Scopine
Scopolamine hydrobromide
Sertraline HCl
Sildenafil citrate
Silodosin (Rapaflo)
Simvastatin (Zocor)
Sitafloxacin hydrate
Sodium butyrate
Sodium Monofluorophosphate
Sodium nitrite
Sodium Nitroprusside
Sodium orthovanadate
Sodium Picosulfate
Sodium salicylate
Solifenacin succinate
Sorafenib (Nexavar)
Sorbitol (Glucitol)
Sotalol (Betapace)
Sparfloxacin
Spectinomycin hydrochloride
Spironolactone
Stavudine
Streptomycin sulfate
Streptozotocin (Zanosar)
Strontium ranelate (Protelos)
Sulbactam
sulfacetamide sodium
Sulfadiazine
Sulfadoxine (Sulphadoxine)
Sulfamerazine
Sulfameter (Bayrena)
Sulfamethazine
Sulfamethizole (Proklar)
Sulfamethoxazole
Sulfanilamide
Sulfapyridine (Dagenan)
Sulfasalazine (Azulfidine)
Sulfathiazole
Sulfisoxazole
Sulindac (Clinoril)
Sulphadimethoxine
Sumatriptan succinate
Sunitinib Malate (Sutent)
Suplatast tosylate
Suprofen (Profenal)
Tadalafil (Cialis)
Talc
TAME
Tamoxifen Citrate (Nolvadex)
Taurine
Tazarotene (Avage)
Tebipenem pivoxil (L-084)
Teicoplanin
Telaprevir (VX-950)
Telbivudine (Sebivo, Tyzeka)
Telmisartan (Micardis)
Temocapril HCl
Temsirolimus (Torisel)
Teniposide (Vumon)
Tenofovir (Viread)
Tenoxicam (Mobiflex)
Terazosin HCl (Hytrin)
Terbinafine (Lamisil, Terbinex)
Tetracaine hydrochloride (Pontocaine)
Tetracycline HCl
tetrahydrozoline hydrochloride
Thalidomide
Thiabendazole
Thiamphenicol (Thiophenicol)
Thioguanine
Tianeptine sodium
Ticagrelor
Ticlopidine HCl
Tigecycline
tinidazole
Tioconazole
Tiopronin (Thiola)
Tiotropium Bromide hydrate
Tioxolone
Tizanidine HCl
Tobramycin
Tolbutamide
Tolcapone
Tolfenamic acid
Tolnaftate
Tolterodine tartrate (Detrol LA)
toltrazuril
Tolvaptan (OPC-41061)
Topiramate
Topotecan HCl
Toremifene Citrate (Fareston, Acapodene)
Torsemide (Demadex)
Tranexamic acid (Transamin)
Tranilast (SB 252218)
Trazodone hydrochloride (Desyrel)
Tretinoin (Aberela)
Triamcinolone (Aristocort)
triamterene
Trichlormethiazide (Achletin)
Trifluoperazine 2HCl
Trifluridine (Viroptic)
Triflusal
Trilostane
Trimebutine
Trimethoprim
Tripelennamine HCl
Tropicamide
Tropisetron
Trospium chloride (Sanctura)
Tylosin tartrate
Ubenimex (Bestatin)
Ulipristal
Urapidil HCl
Uridine
Ursodiol (Actigal Urso)
Valaciclovir HCl
valganciclovir hydrochloride
Valproic acid sodium salt (Sodium valproate)
Valsartan (Diovan)
Vancomycin HCl (Vancocin)
Vandetanib (Zactima)
Vardenafil (Vivanza)
Varenicline tartrate
Vecuronium Bromide
Vemurafenib (PLX4032)
Venlafaxine
Verteporfin (Visudyne)
Vicriviroc Malate
Vidarabine (Vira-A)
Vildagliptin (LAF-237)
Vinblastine
Vincristine
Vinorelbine (Navelbine)
Vinpocetine (Cavinton)
Vismodegib (GDC-0449)
Vitamin B12
Vitamin C (Ascorbic acid)
Vitamin D2
Vitamin D3 (Cholecalciferol)
Voriconazole
Vorinostat (SAHA)
XL-184 (Cabozantinib)
Xylazine HCl
Xylometazoline HCl
Xylose
Zafirlukast (Accolate)
Zalcitabine
Zidovudine (Retrovir)
Zileuton
Ziprasidone hydrochloride
Zoledronic Acid (Zoledronate)
Zolmitriptan (Zomig)
Zonisamide
(+,-)-Octopamine HCl
(R)-baclofen
10-DAB (10-Deacetylbaccatin)
2-Methoxyestradiol
2-Thiouracil
5-Aminolevulinic acid hydrochloride
